# Supplementary material for: Comprehensive Analysis of Soluble Mediator Profiles in Congenital CMV Infection Using an MCMV Model
Source: Viruses. 2024 Jan 30;16(2):208. doi: 10.3390/v16020208 (PMC10891658; doi:10.3390/v16020208)
Supplement: Supplementary file 1 [file viruses-16-00208-s001.zip]

Archive with 1 entries (1 files):
- viruses-2813683-supplementary.pdf
